# Supplementary material for: Intra-FCY1: a novel system to identify mutations that cause protein misfolding
Source: Front Genet. 2023 Sep 6;14:1198203. doi: 10.3389/fgene.2023.1198203 (PMC10512024; doi:10.3389/fgene.2023.1198203)
Supplement: Supplementary file 1 [file Table2.XLSX]

## Sheet: Sheet1
oligo ID	AA	Dynamine score
YFP_V120A	V	0.877
YFP_S30I	S	0.708
YFP_Q94G	Q	0.83
YFP_G91K	G	0.749
YFP_V61Q	V	0.962
YFP_F46A	F	0.968
YFP_G67E	G	0.889
YFP_Y92I	Y	0.78
YFP_H77T	H	0.808
YFP_S30E	S	0.708
YFP_K26A	K	0.799
YFP_N121S	N	0.885
YFP_V93M	V	0.813
YFP_G91T	G	0.749
YFP_T49N	T	0.929
YFP_T49S	T	0.929
YFP_H77M	H	0.808
YFP_L64E	L	0.923
YFP_G40M	G	0.834
YFP_G116D	G	0.85
YFP_K26S	K	0.799
YFP_E90I	E	0.745
YFP_V120C	V	0.877
YFP_F27M	F	0.802
YFP_M78N	M	0.784
YFP_E90V	E	0.745
YFP_T62M	T	0.966
YFP_R109D	R	0.853
YFP_E90A	E	0.745
YFP_S28A	S	0.78
YFP_T59L	T	0.934
YFP_P56W	P	0.879
YFP_T50C	T	0.878
YFP_G51S	G	0.836
YFP_T50A	T	0.878
YFP_C48I	C	0.963
YFP_M88S	M	0.747
YFP_G65S	G	0.888
YFP_G67S	G	0.889
YFP_M78D	M	0.784
YFP_H77W	H	0.808
YFP_G31N	G	0.671
YFP_P89G	P	0.752
YFP_R109I	R	0.853
YFP_V29W	V	0.751
YFP_G31E	G	0.671
YFP_G104W	G	0.755
YFP_G65F	G	0.888
YFP_T50W	T	0.878
YFP_S30N	S	0.708
YFP_R109H	R	0.853
YFP_M78V	M	0.784
YFP_S30G	S	0.708
YFP_G91P	G	0.749
YFP_T63F	T	0.951
YFP_A110K	A	0.853
YFP_T108S	T	0.839
YFP_G33S	G	0.649
YFP_K101A	K	0.857
YFP_G51N	G	0.836
YFP_V93R	V	0.813
YFP_V120H	V	0.877
YFP_D19C	D	0.794
YFP_T50K	T	0.878
YFP_G31P	G	0.671
YFP_V112E	V	0.864
YFP_S30M	S	0.708
YFP_S28Q	S	0.78
YFP_E111T	E	0.862
YFP_P58Y	P	0.92
YFP_G91F	G	0.749
YFP_L119N	L	0.862
YFP_V29R	V	0.751
YFP_Y74M	Y	0.852
YFP_K26V	K	0.799
YFP_F27A	F	0.802
YFP_G31R	G	0.671
YFP_G65C	G	0.888
YFP_I47C	I	0.974
YFP_N121Y	N	0.885
YFP_D102K	D	0.842
YFP_K79C	K	0.786
YFP_G65N	G	0.888
YFP_V29G	V	0.751
YFP_T63Q	T	0.951
YFP_V55M	V	0.861
YFP_G24K	G	0.736
YFP_V112A	V	0.864
YFP_G65M	G	0.888
YFP_E32S	E	0.658
YFP_V55E	V	0.861
YFP_Y74L	Y	0.852
YFP_D102V	D	0.842
YFP_C48H	C	0.963
YFP_Q80D	Q	0.808
YFP_W57N	W	0.901
YFP_T108P	T	0.839
YFP_H77L	H	0.808
YFP_M78K	M	0.784
YFP_E32M	E	0.658
YFP_C48Q	C	0.963
YFP_V120E	V	0.877
YFP_M88Y	M	0.747
YFP_V120W	V	0.877
YFP_P54Q	P	0.84
YFP_L119C	L	0.862
YFP_R109G	R	0.853
YFP_T63D	T	0.951
YFP_T49Y	T	0.929
YFP_S28R	S	0.78
YFP_G51I	G	0.836
YFP_E111K	E	0.862
YFP_V22R	V	0.726
YFP_E90S	E	0.745
YFP_S30L	S	0.708
YFP_L60V	L	0.944
YFP_G67T	G	0.889
YFP_V120F	V	0.877
YFP_F100M	F	0.871
YFP_F100C	F	0.871
YFP_N23W	N	0.727
YFP_T62Q	T	0.966
YFP_G67L	G	0.889
YFP_V55W	V	0.861
YFP_T62Y	T	0.966
YFP_V55N	V	0.861
YFP_V120T	V	0.877
YFP_S30C	S	0.708
YFP_G65D	G	0.888
YFP_A37F	A	0.769
YFP_L64A	L	0.923
YFP_T108R	T	0.839
YFP_T49E	T	0.929
YFP_V55H	V	0.861
YFP_D19M	D	0.794
YFP_K26M	K	0.799
YFP_T108A	T	0.839
YFP_F114M	F	0.866
YFP_K26C	K	0.799
YFP_V93P	V	0.813
YFP_P56D	P	0.879
YFP_V29H	V	0.751
YFP_N23V	N	0.727
YFP_G51A	G	0.836
YFP_D76R	D	0.839
YFP_V29T	V	0.751
YFP_P75E	P	0.853
YFP_Q94C	Q	0.83
YFP_A37C	A	0.769
YFP_Y74T	Y	0.852
YFP_A87Q	A	0.765
YFP_V120G	V	0.877
YFP_D103S	D	0.802
YFP_K101F	K	0.857
YFP_E34S	E	0.671
YFP_F27C	F	0.802
YFP_Y39A	Y	0.814
YFP_L18S	L	0.82
YFP_N121G	N	0.885
YFP_V93Q	V	0.813
YFP_K79H	K	0.786
YFP_D21N	D	0.745
YFP_V112R	V	0.864
YFP_F114W	F	0.866
YFP_F27E	F	0.802
YFP_C48D	C	0.963
YFP_C48R	C	0.963
YFP_T62L	T	0.966
YFP_E90P	E	0.745
YFP_A110C	A	0.853
YFP_G24Y	G	0.736
YFP_T50F	T	0.878
YFP_G65W	G	0.888
YFP_T49D	T	0.929
YFP_T38K	T	0.8
YFP_T49G	T	0.929
YFP_L18T	L	0.82
YFP_G104K	G	0.755
YFP_T38W	T	0.8
YFP_E115M	E	0.854
YFP_P58M	P	0.92
YFP_T59D	T	0.934
YFP_P54R	P	0.84
YFP_S28I	V	0.751
YFP_K45D	K	0.95
YFP_T50H	T	0.878
YFP_K113F	K	0.869
YFP_Y66T	Y	0.879
YFP_P54E	P	0.84
YFP_P56R	P	0.879
YFP_G24S	G	0.736
YFP_D76E	D	0.839
YFP_G104R	G	0.755
YFP_N121D	N	0.885
YFP_E34W	E	0.671
YFP_Y66G	Y	0.879
YFP_E90F	E	0.745
YFP_P58A	P	0.92
YFP_V93Y	V	0.813
YFP_L119A	L	0.862
YFP_K79L	K	0.786
YFP_Y74R	Y	0.852
YFP_F27G	F	0.802
YFP_G31T	G	0.671
YFP_M78E	M	0.784
YFP_S28F	S	0.78
YFP_D76M	D	0.839
YFP_F27Y	F	0.802
YFP_A37R	A	0.769
YFP_G91M	G	0.749
YFP_Q80C	Q	0.808
YFP_T62C	T	0.966
YFP_E111D	E	0.862
YFP_K101C	K	0.857
YFP_F46C	F	0.968
YFP_Y74N	Y	0.852
YFP_P54H	P	0.84
YFP_E90Y	E	0.745
YFP_D103M	D	0.802
YFP_A110T	A	0.853
YFP_F27H	F	0.802
YFP_G91N	G	0.749
YFP_T38D	T	0.8
YFP_A37E	A	0.769
YFP_D21P	D	0.745
YFP_E111Q	E	0.862
YFP_T63R	T	0.951
YFP_F99K	F	0.881
YFP_F27L	F	0.802
YFP_T118E	T	0.86
YFP_G67M	G	0.889
YFP_P89K	P	0.752
YFP_E34I	E	0.671
YFP_T49C	T	0.929
YFP_S28K	S	0.78
YFP_K113Y	K	0.869
YFP_D76P	D	0.839
YFP_F99P	F	0.881
YFP_Y66D	Y	0.879
YFP_Y92A	Y	0.78
YFP_D102N	D	0.842
YFP_S28L	S	0.78
YFP_T50V	T	0.878
YFP_R109M	R	0.853
YFP_K101H	K	0.857
YFP_G104M	G	0.755
YFP_G31W	G	0.671
YFP_T108W	T	0.839
YFP_G116I	G	0.85
YFP_Y66P	Y	0.879
YFP_F99M	F	0.881
YFP_F27N	F	0.802
YFP_G40S	G	0.834
YFP_Q94L	Q	0.83
YFP_K79N	K	0.786
YFP_F100T	F	0.871
YFP_T108F	T	0.839
YFP_E111L	E	0.862
YFP_M78L	M	0.784
YFP_P54C	P	0.84
YFP_P89C	P	0.752
YFP_L64T	L	0.923
YFP_V93F	V	0.813
YFP_D21R	D	0.745
YFP_R109L	R	0.853
YFP_Y74Q	Y	0.852
YFP_G51D	G	0.836
YFP_K26F	K	0.799
YFP_G40Y	G	0.834
YFP_M78A	M	0.784
YFP_A110R	A	0.853
YFP_G104A	G	0.755
YFP_D103T	D	0.802
YFP_G91H	G	0.749
YFP_G33R	G	0.649
MU1
MU2
MU3
MU6
MU8
