# Supplementary material for: Intra-FCY1: a novel system to identify mutations that cause protein misfolding
Source: Front Genet. 2023 Sep 6;14:1198203. doi: 10.3389/fgene.2023.1198203 (PMC10512024; doi:10.3389/fgene.2023.1198203)
Supplement: Supplementary file 2 [file DataSheet4.CSV]

	Name	Sequence
Primers for PCR amplification of the barcode	001F	TCGTCGGCAGCGTCAGATGTGTATAAGAGACAGNNNNNNCCTGAACCGAGTTACTGTCTGTTTTCCT
	002F	TCGTCGGCAGCGTCAGATGTGTATAAGAGACAGNNNNNNTATCCAGTGAGTTACTGTCTGTTTTCCT
	005F	TCGTCGGCAGCGTCAGATGTGTATAAGAGACAGNNNNNNAGCCTACTGAGTTACTGTCTGTTTTCCT
	006F	TCGTCGGCAGCGTCAGATGTGTATAAGAGACAGNNNNNNATGCACCTGAGTTACTGTCTGTTTTCCT
	008F	TCGTCGGCAGCGTCAGATGTGTATAAGAGACAGNNNNNNCAGTTCCAGAGTTACTGTCTGTTTTCCT
	009F	TCGTCGGCAGCGTCAGATGTGTATAAGAGACAGNNNNNNCCGTATATGAGTTACTGTCTGTTTTCCT
	011F	TCGTCGGCAGCGTCAGATGTGTATAAGAGACAGNNNNNNTCTCGCCTGAGTTACTGTCTGTTTTCCT
	012F	TCGTCGGCAGCGTCAGATGTGTATAAGAGACAGNNNNNNCGCAAGCTGAGTTACTGTCTGTTTTCCT
	288R	GTCTCGTGGGCTCGGAGATGTGTATAAGAGACAGNNNNNNCTCTCCACTTCCAGCATAGCTCTGAAAC
	287R	GTCTCGTGGGCTCGGAGATGTGTATAAGAGACAGNNNNNNCCGTTAACTTCCAGCATAGCTCTGAAAC
	286R	GTCTCGTGGGCTCGGAGATGTGTATAAGAGACAGNNNNNNGAACTCGTTTCCAGCATAGCTCTGAAAC
	285R	GTCTCGTGGGCTCGGAGATGTGTATAAGAGACAGNNNNNNGCTGTACATTCCAGCATAGCTCTGAAAC
	282R	GTCTCGTGGGCTCGGAGATGTGTATAAGAGACAGNNNNNNCTCTACTTTTCCAGCATAGCTCTGAAAC
	281R	GTCTCGTGGGCTCGGAGATGTGTATAAGAGACAGNNNNNNGGTACCGTTTCCAGCATAGCTCTGAAAC
	280R	GTCTCGTGGGCTCGGAGATGTGTATAAGAGACAGNNNNNNTTCGCCCATTCCAGCATAGCTCTGAAAC
	277R	GTCTCGTGGGCTCGGAGATGTGTATAAGAGACAGNNNNNNGATCTCCCTTCCAGCATAGCTCTGAAAC
	276R	GTCTCGTGGGCTCGGAGATGTGTATAAGAGACAGNNNNNNCGTCTCACTTCCAGCATAGCTCTGAAAC
	275R	GTCTCGTGGGCTCGGAGATGTGTATAAGAGACAGNNNNNNATCTAAGCTTCCAGCATAGCTCTGAAAC
	274R	GTCTCGTGGGCTCGGAGATGTGTATAAGAGACAGNNNNNNCTCAATGGTTCCAGCATAGCTCTGAAAC
	273R	GTCTCGTGGGCTCGGAGATGTGTATAAGAGACAGNNNNNNTCCTGCCATTCCAGCATAGCTCTGAAAC
	013F	TCGTCGGCAGCGTCAGATGTGTATAAGAGACAGNNNNNNTATCTGTGGAGTTACTGTCTGTTTTCCT
	014F	TCGTCGGCAGCGTCAGATGTGTATAAGAGACAGNNNNNNGCCGAATGGAGTTACTGTCTGTTTTCCT
	015F	TCGTCGGCAGCGTCAGATGTGTATAAGAGACAGNNNNNNTACTGCAGGAGTTACTGTCTGTTTTCCT
	016F	TCGTCGGCAGCGTCAGATGTGTATAAGAGACAGNNNNNNCATGTTGAGAGTTACTGTCTGTTTTCCT
	017F	TCGTCGGCAGCGTCAGATGTGTATAAGAGACAGNNNNNNATAGAGTCGAGTTACTGTCTGTTTTCCT
	019F	TCGTCGGCAGCGTCAGATGTGTATAAGAGACAGNNNNNNATTAGCTGGAGTTACTGTCTGTTTTCCT
	020F	TCGTCGGCAGCGTCAGATGTGTATAAGAGACAGNNNNNNTCACGCTCGAGTTACTGTCTGTTTTCCT
	021F	TCGTCGGCAGCGTCAGATGTGTATAAGAGACAGNNNNNNGCATCACGGAGTTACTGTCTGTTTTCCT
Primers for YFP SM series strain construction	rpn4kanMX_fw	CACGCTGAATGCTCCACAACCACAT
	rpn4kanMX_rv	GCCACCACCTGTAGATCTTGACCGT
	KGS0487_WTC_YFP_M88Y_fw	TCAAGTCTGCCTACCCAGAAGGTTATGTTCAAGAAAGAA
	KGS0488_WTC_YFP_M88Y_rv	TAACCTTCTGGGTAGGCAGACTTGAAAAAGTCATGTTGT
	KGS0489_WTC_YFP_P56W_fw	AATTGCCAGTTTGGTGGCCAACCTTAGTCACTACTTTAG
	KGS0490_WTC_YFP_P56W_rv	AAGGTTGGCCACCAAACTGGCAATTTACCAGTAGTACAA
	KGS0491_WTC_YFP_Y74L_fw	GTTTTGCTAGACTACCAGATCATATGAAACAACATGACT
	KGS0492_WTC_YFP_Y74L_rv	ATATGATCTGGTAGTCTAGCAAAACACATCAAACCATAA
Primers for localization strains construction	KGS0284_pW5_MTS3-ymox_fw	caccaagaacttagtttcgaataaaATGTTGAGAACGTCAACATTGTTCA
	KGS0285_pW5_MTS3-ymox_rv	attgggtaccgggccccccctcgagTACTTGTACAGGATCCCTATTTGTACAATTCATCCATACCATGG
	KGS0287_pWF5_MTS3-ymox_fw	TTCTGGTGGTGGTGGTTCTTCTGGTATGTTGAGAACGTCAACATTGTTCA
	KGS0288_pW5_ss-ymox-HDEL_fw	caccaagaacttagtttcgaataaaATGGCACCTCGTTCCCTTTATCTGC
	KGS0289_pW5_ss-ymox-HDEL_rv	attgggtaccgggccccccctcgagTACTTGTACAGGATCCCTATAATTCATCATGTTTGTACAATTCA
	KGS0290_pWF5_ss-ymox-HDEL_fw	TTCTGGTGGTGGTGGTTCTTCTGGTATGGCACCTCGTTCCCTTTATCTGC
	KGS0291_pWF5_ss-ymox-HDEL_rv	cagagccaccgccaccatcgattagTAATTCATCATGTTTGTACAATTCA
	KGS0292_pW5_ymox-ePTS1_rv	CAACTTAGATCTTCTACCTCTACCCAATTTGTACAATTCATCCATACCATGG
	KGS0307_AmpR_rv_Builder	cgacacggaaatgttgaatactcat
	KGS0308_RNR2_fw	cggccgctctagaactagtggatccAGTCGAACAAGAAGCAGGCAAAGTT
	KGS0309_RNR2_rv	GATATACCAGTGTATCACAGACCATGGTAATTGGACAAATAAATACGTGT
	KGS0310_PEX11_fw	ATGGTCTGTGATACACTGGTATATC
	KGS0311_PEX11_rv	TGTAGCTTTCCACATGTCTTGCATA
	KGS0312_PEX11-mCherry_fw	TATGCAAGACATGTGGAAAGCTACAGTTTCTAAGGGTGAAGAAGACAACA
	KGS0313_PEX11-mCherry_rv	tcttcattcaatcatgattctttttTTACTTGTACAATTCGTCCATACCACCG
	KGS0315_TDH3-mCherry_fw	gaataaacacacataaacaaacaaaATGGTTTCTAAGGGTGAAGAAGACA
	KGS0316_mCherry-SEC12_rv	CGTTATAACTAGCTGTCACGAACTTCTTGTACAATTCGTCCATACCACCG
