# Supplementary material for: Intra-FCY1: a novel system to identify mutations that cause protein misfolding
Source: Front Genet. 2023 Sep 6;14:1198203. doi: 10.3389/fgene.2023.1198203 (PMC10512024; doi:10.3389/fgene.2023.1198203)
Supplement: Supplementary file 3 [file DataSheet6.CSV]

Plasmid
pWF5-YFP
pWF5-YFPm1
pWF5-YFPm2
pWF5-YFPm4
pZS165BX
pZS165MU1
pZS165MU2
pZS165MU3
pZS165MU4
pZS165MU5
pZS165MU6
pZS165MU7
pZS165MU8
pW5-MTS3-ymox_1
pW5-SS-ymox-HDEL_1
pRS416-pTDH3-mCherry-SEC12_1
pW5-ymox-ePTS1_1
pRS416-pRNR2-PEX11-mCherry_1
pRS416-GAL1-mCherry-P2A-YFP
pRS416-GAL1-mCherry-P2A-YFPm3
pRS416-GAL1-mCherry-P2A-YFPM88Y
pRS416-GAL1-mCherry-P2A-YFPP56W
pRS416-GAL1-mCherry-P2A-YFPY74L
