# Supplementary material for: Intra-FCY1: a novel system to identify mutations that cause protein misfolding
Source: Front Genet. 2023 Sep 6;14:1198203. doi: 10.3389/fgene.2023.1198203 (PMC10512024; doi:10.3389/fgene.2023.1198203)
Supplement: Supplementary file 4 [file DataSheet3.CSV]

Source	RoiID	ROIArea	ColocPearson_12	ColocMander_12	ColocPearson_13	ColocMander_13	ColocPearson_23	ColocMander_23
11092022_ALL_pW5_Pero3.nd2	1	51.09	0.855316	0.889726	-0.111055	0.436334	-0.065978	0.485763
11092022_ALL_pW5_Pero3.nd2	2	26.28	0.916265	0.950557	-0.163413	0.67574	-0.1055	0.602248
11092022_ALL_pW5_Pero3.nd2	3	35.76	0.910343	0.950894	0.140565	0.66469	0.177773	0.69577
11092022_ALL_pW5_Pero3.nd2	4	25.34	0.956548	0.97007	0.031715	0.546415	0.010657	0.533906
11092022_ALL_pW5_Pero3.nd2	5	43.76	0.940925	0.950138	-0.041244	0.52728	-0.11295	0.643489
11092022_ALL_pW5_Pero4.nd2	1	31.76	0.759288	0.840943	-0.278552	0.55827	-0.090161	0.470222
11092022_ALL_pW5_Pero4.nd2	2	39.59	0.82617	0.897048	0.203252	0.798992	0.163253	0.657753
11092022_ALL_pW5_Pero4.nd2	3	49.41	0.827618	0.919273	0.070585	0.714553	0.202624	0.741466
11092022_ALL_pW5_Pero4.nd2	4	43.53	0.8438	0.877966	0.212299	0.705315	0.248541	0.548819
11092022_ALL_pW5_Pero4.nd2	5	36.3	0.980417	0.975912	-0.080987	0.492778	-0.08664	0.376202
		average:	0.881669
		standard deviation:	0.069917163
11092022_ALL_pWF5_Pero3.nd2	1	36.3	0.607757	0.737799	-0.212771	0.736644	-0.20211	0.479135
11092022_ALL_pWF5_Pero3.nd2	2	46.01	0.391805	0.571512	0.153744	0.780087	-0.352658	0.351781
11092022_ALL_pWF5_Pero3.nd2	3	77.1	0.682006	0.873143	0.034234	0.758884	0.050047	0.744959
11092022_ALL_pWF5_Pero3.nd2	4	47.19	0.52313	0.777268	-0.11391	0.774621	0.29651	0.712634
11092022_ALL_pWF5_Pero3.nd2	5	41.14	0.426266	0.646989	0.042542	0.774144	0.296141	0.592002
11092022_ALL_pWF5_Pero4.nd2	1	45.71	0.241685	0.525163	-0.118167	0.684061	0.123692	0.524386
11092022_ALL_pWF5_Pero4.nd2	2	48.4	0.685775	0.901814	0.096645	0.79362	-0.146575	0.776503
11092022_ALL_pWF5_Pero4.nd2	3	49.48	0.418773	0.645349	-0.204178	0.694554	-0.201777	0.500263
11092022_ALL_pWF5_Pero4.nd2	4	100.83	0.257264	0.611418	0.047534	0.819015	0.2363	0.620718
11092022_ALL_pWF5_Pero4.nd2	5	64.53	0.455564	0.742701	0.202583	0.722232	-0.046771	0.702255
		average:	0.469003
		standard deviation:	0.156893206
