# Supplementary material for: Intra-FCY1: a novel system to identify mutations that cause protein misfolding
Source: Front Genet. 2023 Sep 6;14:1198203. doi: 10.3389/fgene.2023.1198203 (PMC10512024; doi:10.3389/fgene.2023.1198203)
Supplement: Supplementary file 6 [file DataSheet9.CSV]

oligo_ID	Number of reads
YFPV120A	275986
YFP_S30I	272866
YFP_Q94G	271176
YFP_G91K	269070
YFP_V61Q	259076
YFP_F46A	247878
YFP_G67E	233082
YFP_Y92I	217054
YFP_H77T	209412
YFP_S30E	178936
YFP_K26A	168830
YFP_N121S	158638
YFP_V93M	158608
YFP_G91T	153768
YFP_T49N	145782
YFP_T49S	143762
YFP_H77M	131340
YFP_L64E	123916
YFP_G40M	123496
YFP_G116D	122150
YFP_K26S	121512
YFP_E90I	118740
YFP_V120C	116192
YFP_F27M	115266
YFP_M78N	105218
YFP_E90V	103630
YFP_T62M	100998
YFP_R109D	100562
YFP_E90A	99550
YFP_S28A	94278
YFP_T59L	91186
YFP_P56W	91186
YFP_T50C	84960
YFP_G51S	80812
YFP_T50A	80690
YFP_C48I	80518
YFP_M88S	77340
YFP_G65S	75194
YFP_G67S	73964
YFP_M78D	71502
YFP_H77W	70704
YFP_G31N	70700
YFP_P89G	69560
YFP_R109I	68544
YFP_V29W	67496
YFP_G31E	65002
YFP_G104W	64938
YFP_G65F	63772
YFP_T50W	63008
YFP_S30N	62926
YFP_R109H	62360
YFP_M78V	58240
YFP_S30G	58006
YFP_G91P	57452
YFP_T63F	56776
YFP_A110K	55874
YFP_T108S	54664
YFP_G33S	54038
YFP_K101A	53462
YFP_G51N	51862
YFP_V93R	49566
YFP_V120H	49122
YFP_D19C	48484
YFP_T50K	47670
YFP_G31P	46440
YFP_V112E	45210
YFP_S30M	44528
YFP_S28Q	44068
YFP_E111T	43900
YFP_P58Y	42754
YFP_G91F	41684
YFP_L119N	41186
YFP_V29R	40758
YFP_Y74M	40564
YFP_K26V	39500
YFP_F27A	39412
YFP_G31R	38532
YFP_G65C	38510
YFP_I47C	38054
YFP_N121Y	37196
YFP_D102K	36730
YFP_K79C	36550
YFP_G65N	35624
YFP_V29G	35002
YFP_T63Q	34670
YFP_V55M	34290
YFP_G24K	33832
YFP_V112A	33456
YFP_G65M	33426
YFP_E32S	33392
YFP_V55E	33314
YFP_Y74L	33118
YFP_D102V	32724
YFP_C48H	32690
YFP_Q80D	32590
YFP_W57N	32240
YFP_T108P	31572
YFP_H77L	30960
YFP_M78K	29906
YFP_E32M	29660
YFP_C48Q	28544
YFP_V120E	28416
YFP_M88Y	28112
YFP_V120W	27740
YFP_P54Q	27360
YFP_L119C	27248
YFP_R109G	27066
YFP_T63D	26484
YFP_T49Y	26260
YFP_S28R	26190
YFP_G51I	24296
YFP_E111K	24092
YFP_V22R	24014
YFP_E90S	23874
YFP_S30L	23808
YFP_L60V	23122
YFP_G67T	22390
YFP_V120F	22384
YFP_F100M	21988
YFP_F100C	21702
YFP_N23W	21676
YFP_T62Q	19972
YFP_G67L	19622
YFP_V55W	19466
YFP_T62Y	19430
YFP_V55N	19408
YFP_V120T	19390
YFP_S30C	19220
YFP_G65D	19018
YFP_A37F	18748
YFP_L64A	18438
YFP_T108R	18112
YFP_T49E	17900
YFP_V55H	17104
YFP_D19M	17070
YFP_K26M	17030
YFP_T108A	16718
YFP_F114M	16504
YFP_K26C	16476
YFP_V93P	16346
YFP_P56D	16308
YFP_V29H	16180
YFP_N23V	16168
YFP_G51A	16008
YFP_D76R	15358
YFP_V29T	14928
YFP_P75E	14548
YFP_Q94C	14076
YFP_A37C	14026
YFP_Y74T	13998
YFP_A87Q	13666
YFP_V120G	13510
YFP_D103S	13326
YFP_K101F	13138
YFP_E34S	13048
YFP_F27C	12400
YFP_Y39A	12356
YFP_L18S	11862
YFP_N121G	11716
YFP_V93Q	11280
YFP_K79H	11150
YFP_D21N	10966
YFP_V112R	10964
YFP_F114W	10952
YFP_F27E	10830
YFP_C48D	10720
YFP_C48R	10098
YFP_T62L	10092
YFP_E90P	9898
YFP_A110C	9700
YFP_G24Y	9646
YFP_T50F	9614
YFP_G65W	9600
YFP_T49D	9594
YFP_T38K	9584
YFP_T49G	9248
YFP_L18T	9198
YFP_G104K	9152
YFP_T38W	8898
YFP_E115M	8838
YFP_P58M	8814
YFP_T59D	8704
YFP_P54R	8378
YFP_S28I	8326
YFP_K45D	8092
YFP_T50H	8078
YFP_K113F	7722
YFP_Y66T	7652
YFP_P54E	7648
YFP_P56R	7280
YFP_G24S	7198
YFP_D76E	6740
YFP_G104R	6662
YFP_N121D	6652
YFP_E34W	6636
YFP_Y66G	6492
YFP_E90F	6466
YFP_P58A	6270
YFP_V93Y	6216
YFP_L119A	6206
YFP_K79L	6148
YFP_Y74R	6086
YFP_F27G	6028
YFP_G31T	6024
YFP_M78E	5900
YFP_S28F	5800
YFP_D76M	5722
YFP_F27Y	5722
YFP_A37R	5624
YFP_G91M	5606
YFP_Q80C	5416
YFP_T62C	5348
YFP_E111D	5296
YFP_K101C	5174
YFP_F46C	5170
YFP_Y74N	5096
YFP_P54H	5024
YFP_E90Y	4792
YFP_D103M	4648
YFP_A110T	4566
YFP_F27H	4432
YFP_G91N	4336
YFP_T38D	4308
YFP_A37E	4220
YFP_D21P	4156
YFP_E111Q	4064
YFP_T63R	3968
YFP_F99K	3940
YFP_F27L	3890
YFP_T118E	3884
YFP_G67M	3870
YFP_P89K	3832
YFP_E34I	3780
YFP_T49C	3700
YFP_S28K	3678
YFP_K113Y	3450
YFP_D76P	3246
YFP_F99P	3204
YFP_Y66D	2978
YFP_Y92A	2930
YFP_D102N	2908
YFP_S28L	2882
YFP_T50V	2854
YFP_R109M	2778
YFP_K101H	2760
YFP_G104M	2750
YFP_G31W	2746
YFP_T108W	2496
YFP_G116I	2472
YFP_Y66P	2436
YFP_F99M	2422
YFP_F27N	2364
YFP_G40S	2300
YFP_Q94L	2238
YFP_K79N	2186
YFP_F100T	2172
YFP_T108F	2066
YFP_E111L	1896
YFP_M78L	1770
YFP_P54C	1694
YFP_P89C	1662
YFP_L64T	1372
YFP_V93F	1352
YFP_D21R	1334
YFP_R109L	1312
YFP_Y74Q	1294
YFP_G51D	1252
YFP_K26F	1250
YFP_G40Y	1176
YFP_M78A	1146
YFP_A110R	1098
YFP_G104A	1078
YFP_D103T	1062
YFP_G91H	1052
YFP_G33R	1008
YFP_L60F	936
YFP_V29Q	924
YFP_E90R	918
YFP_D102C	904
YFP_K26E	900
YFP_V29I	892
YFP_M78P	876
YFP_P58K	870
YFP_S28V	830
YFP_V93H	818
YFP_K113A	806
YFP_T108I	792
YFP_F46R	790
YFP_E34D	790
YFP_K79P	788
YFP_L60Y	768
YFP_M78T	722
YFP_L64R	698
YFP_K79F	682
YFP_V120Y	668
YFP_K26Q	662
YFP_E111A	632
YFP_Q80W	612
YFP_H25G	582
YFP_K79I	540
YFP_V22N	524
YFP_K101I	522
YFP_D36C	514
YFP_G51Y	508
YFP_F27T	482
YFP_N121H	472
YFP_E90K	466
YFP_M69K	456
YFP_V93L	454
YFP_V112T	448
YFP_P54D	448
YFP_V93A	442
YFP_E90N	436
YFP_Y92F	416
YFP_I47R	402
YFP_A37G	384
YFP_L119I	342
YFP_V93I	338
YFP_V120S	336
YFP_E34A	336
YFP_E34R	336
YFP_V93C	332
YFP_Y92M	316
YFP_H77F	300
YFP_F27W	298
YFP_T63N	248
YFP_S30Y	248
YFP_G104D	240
YFP_Y106I	238
YFP_K79Y	234
YFP_G33K	234
YFP_E111Y	232
YFP_F27I	232
YFP_E34P	232
YFP_P58W	228
YFP_V93D	210
YFP_D102T	198
YFP_E34F	198
YFP_D102G	196
YFP_P89D	190
YFP_L60R	188
YFP_T38L	186
YFP_D103K	186
YFP_G31Y	182
YFP_A87H	180
YFP_G24C	174
YFP_V112C	170
YFP_A110Y	168
YFP_N23L	160
YFP_T118S	156
YFP_Y39M	156
YFP_V55P	152
YFP_M69R	150
YFP_T62G	148
YFP_E90M	148
YFP_D21S	146
YFP_M69I	142
YFP_T63H	136
YFP_G51F	136
YFP_T49P	134
YFP_G67K	132
YFP_H25Q	132
YFP_G33V	132
YFP_G24D	130
YFP_Y39C	128
YFP_D103A	126
YFP_G67C	122
YFP_Y66M	118
YFP_K26R	118
YFP_H25C	112
YFP_Y66L	110
YFP_K107P	110
YFP_P89R	110
YFP_V120D	106
YFP_Q80K	104
YFP_G24W	102
YFP_Y92V	98
YFP_D36Q	98
YFP_D36Y	98
YFP_G65P	96
YFP_R109Q	96
YFP_G51M	94
YFP_S30Q	94
YFP_N105H	92
YFP_Y66K	90
YFP_T59C	88
YFP_P75I	86
YFP_L68V	84
YFP_P54S	84
YFP_M88D	84
YFP_F99A	82
YFP_L60N	80
YFP_Q94Y	80
YFP_H25S	80
YFP_L53G	78
YFP_P56C	76
YFP_G20N	76
YFP_H25K	74
YFP_Y92S	72
YFP_E90Q	72
YFP_M69G	70
YFP_Y66A	70
YFP_H77I	70
YFP_G24E	70
YFP_L119G	66
YFP_A110N	64
YFP_G35V	64
YFP_G31C	64
YFP_G91Q	62
YFP_S28P	62
YFP_T50R	60
YFP_K85A	60
YFP_D36R	60
YFP_M69N	58
YFP_Y66Q	58
YFP_E115L	58
YFP_K101M	58
YFP_K107W	58
YFP_Y92P	58
YFP_M78R	58
YFP_T63Y	56
YFP_D76A	56
YFP_T50S	54
YFP_V22K	54
YFP_L64W	52
YFP_G65Y	52
YFP_K45T	50
YFP_P58H	50
YFP_N121C	50
YFP_P56L	50
YFP_Y39N	50
YFP_F46E	48
YFP_V61N	48
YFP_K52Y	48
YFP_L64N	46
YFP_Y39T	46
YFP_K52V	46
YFP_G51H	46
YFP_P89L	46
YFP_Y66F	44
YFP_F99G	44
YFP_V22I	44
YFP_P58D	42
YFP_C48G	42
YFP_F27D	42
YFP_S28E	42
YFP_A110P	40
YFP_R109K	40
YFP_T38C	40
YFP_L18R	40
YFP_D21W	40
YFP_D36M	38
YFP_N23K	38
YFP_Q94D	36
YFP_T50M	36
YFP_Y92R	36
YFP_P54V	34
YFP_G35P	34
YFP_E34T	34
YFP_V61F	32
YFP_P58L	32
YFP_L64K	32
YFP_L64V	32
YFP_G40F	32
YFP_K107S	32
YFP_G51E	32
YFP_K85W	32
YFP_T59S	30
YFP_M69Y	30
YFP_T108G	30
YFP_T38Q	30
YFP_K113M	28
YFP_F114P	28
YFP_D36F	28
YFP_G20F	28
YFP_T63K	26
YFP_P56N	26
YFP_R73K	26
YFP_D102A	26
YFP_V120M	24
YFP_V112D	24
YFP_P54G	24
YFP_Y106C	24
YFP_P89A	24
YFP_I47G	22
YFP_P58R	22
YFP_G67D	22
YFP_Y66I	22
YFP_Y66V	22
YFP_F100V	22
YFP_T108Q	22
YFP_R109S	22
YFP_L53V	22
YFP_H25M	22
YFP_D21M	22
YFP_V55D	20
YFP_Q94K	20
YFP_V93N	20
YFP_G104N	20
YFP_V22Q	20
YFP_D21K	20
YFP_N121F	18
YFP_A110Q	18
YFP_T50I	18
YFP_G51V	18
YFP_K26I	18
YFP_K85F	18
YFP_D36G	18
YFP_T59W	16
YFP_C48N	16
YFP_L64C	16
YFP_G40D	16
YFP_T50L	16
YFP_V93G	16
YFP_T38E	16
YFP_S28N	16
YFP_N23E	16
YFP_T63E	14
YFP_G24R	14
YFP_G104Q	14
YFP_V29C	14
YFP_N121K	12
YFP_G51Q	12
YFP_D76C	12
YFP_H25F	12
YFP_D19S	12
YFP_N23Y	12
YFP_P58C	10
YFP_T63L	10
YFP_V55K	10
YFP_F100A	10
YFP_R109A	10
YFP_Y92K	10
YFP_V93S	8
YFP_G24P	8
YFP_S28D	8
YFP_N23R	8
YFP_K41T	6
YFP_G65L	6
YFP_L119F	6
YFP_K52F	6
YFP_D102P	6
YFP_V29K	6
YFP_E32D	6
YFP_I47D	4
YFP_L44F	4
YFP_L42I	4
YFP_M69H	4
YFP_T63A	4
YFP_T63W	4
YFP_T118P	4
YFP_Q80E	4
YFP_G51C	4
YFP_K26D	4
YFP_T62F	2
YFP_G67P	2
YFP_L119R	2
YFP_V112H	2
YFP_F100I	2
YFP_G116N	2
YFP_K52Q	2
YFP_Y92W	2
YFP_K79T	2
YFP_L18Y	2
YFP_H77A	2
YFP_G91A	2
YFP_S86N	2
YFP_M88A	2
YFP_D21T	2
MU2	2
