# Supplementary material for: Intra-FCY1: a novel system to identify mutations that cause protein misfolding
Source: Front Genet. 2023 Sep 6;14:1198203. doi: 10.3389/fgene.2023.1198203 (PMC10512024; doi:10.3389/fgene.2023.1198203)
Supplement: Supplementary file 7 [file DataSheet7.CSV]

Strain	Ploidy	Genotype	Notes
BY4741	haploid	MATα ura3Δ0 leu2Δ0 his3Δ1 met17Δ0
C5W4	haploid	MATα his3Δ1:: PGAL1-GAL10-SpCas9 PGAL1-GAL10-Ec86-RT leu2Δ0 met15Δ0:: PRNR2_TetR-NLS-TUP1 PtetO7.1_TetR-NLS ura3Δ0	BY4741 background
C5W4 fcy1∆	haploid	MATα his3Δ1:: PGAL1-GAL10-SpCas9 PGAL1-GAL10-Ec86-RT leu2Δ0 met15Δ0:: PRNR2_TetR-NLS-TUP1 PtetO7.1_TetR-NLS ura3Δ0 fcy1∆:: HphMX6	BY4741 background
C5W4 fcy1∆_2+pWF5-YFPm1+pZS165MU4	haploid	MATα his3Δ1:: PGAL1-GAL10-SpCas9 PGAL1-GAL10-Ec86-RT leu2Δ0 met15Δ0:: PRNR2_TetR-NLS-TUP1 PtetO7.1_TetR-NLS ura3Δ0 fcy1∆:: HphMX6, 2 plasmids	BY4741 background
C5W4 fcy1∆_2+pWF5-YFPm2+pZS165MU5	haploid	MATα his3Δ1:: PGAL1-GAL10-SpCas9 PGAL1-GAL10-Ec86-RT leu2Δ0 met15Δ0:: PRNR2_TetR-NLS-TUP1 PtetO7.1_TetR-NLS ura3Δ0 fcy1∆:: HphMX6, 2 plasmids	BY4741 background
C5W4 fcy1∆_2+pWF5-YFPm4+pZS165MU7	haploid	MATα his3Δ1:: PGAL1-GAL10-SpCas9 PGAL1-GAL10-Ec86-RT leu2Δ0 met15Δ0:: PRNR2_TetR-NLS-TUP1 PtetO7.1_TetR-NLS ura3Δ0 fcy1∆:: HphMX6, 2 plasmids	BY4741 background
C5W4 fcy1∆_2+pWF5-YFP+pZS165MU6	haploid	MATα his3Δ1:: PGAL1-GAL10-SpCas9 PGAL1-GAL10-Ec86-RT leu2Δ0 met15Δ0:: PRNR2_TetR-NLS-TUP1 PtetO7.1_TetR-NLS ura3Δ0 fcy1∆:: HphMX6, 2 plasmids	BY4741 background
C5W4 fcy1∆_2+pWF5-YFP+pZS165MU1	haploid	MATα his3Δ1:: PGAL1-GAL10-SpCas9 PGAL1-GAL10-Ec86-RT leu2Δ0 met15Δ0:: PRNR2_TetR-NLS-TUP1 PtetO7.1_TetR-NLS ura3Δ0 fcy1∆:: HphMX6, 2 plasmids	BY4741 background
C5W4 fcy1∆_2+pWF5-YFP+pZS165MU2	haploid	MATα his3Δ1:: PGAL1-GAL10-SpCas9 PGAL1-GAL10-Ec86-RT leu2Δ0 met15Δ0:: PRNR2_TetR-NLS-TUP1 PtetO7.1_TetR-NLS ura3Δ0 fcy1∆:: HphMX6, 2 plasmids	BY4741 background
C5W4 fcy1∆_2+pWF5-YFP+pZS165MU3	haploid	MATα his3Δ1:: PGAL1-GAL10-SpCas9 PGAL1-GAL10-Ec86-RT leu2Δ0 met15Δ0:: PRNR2_TetR-NLS-TUP1 PtetO7.1_TetR-NLS ura3Δ0 fcy1∆:: HphMX6, 2 plasmids	BY4741 background
C5W4 fcy1∆_2+pWF5-YFP+pZS165MU8	haploid	MATα his3Δ1:: PGAL1-GAL10-SpCas9 PGAL1-GAL10-Ec86-RT leu2Δ0 met15Δ0:: PRNR2_TetR-NLS-TUP1 PtetO7.1_TetR-NLS ura3Δ0 fcy1∆:: HphMX6, 2 plasmids	BY4741 background
C5W4fcy1∆+pW5-MTS3-ymox_1	haploid	MATα his3Δ1:: PGAL1-GAL10-SpCas9 PGAL1-GAL10-Ec86-RT leu2Δ0 met15Δ0:: PRNR2_TetR-NLS-TUP1 PtetO7.1_TetR-NLS ura3Δ0 fcy1∆:: HphMX6, 1 plasmid	BY4741 background
C5W4fcy1∆+pW5-SS-ymox-HDEL_1+pRS416-pTDH3-mCherry-SEC12_1	haploid	MATα his3Δ1:: PGAL1-GAL10-SpCas9 PGAL1-GAL10-Ec86-RT leu2Δ0 met15Δ0:: PRNR2_TetR-NLS-TUP1 PtetO7.1_TetR-NLS ura3Δ0 fcy1∆:: HphMX6, 2 plasmids	BY4741 background
C5W4fcy1∆+pW5-ymox-ePTS1_1+pRS416-pRNR2-PEX11-mCherry_1	haploid	MATα his3Δ1:: PGAL1-GAL10-SpCas9 PGAL1-GAL10-Ec86-RT leu2Δ0 met15Δ0:: PRNR2_TetR-NLS-TUP1 PtetO7.1_TetR-NLS ura3Δ0 fcy1∆:: HphMX6, 2 plasmids	BY4741 background
BYW2	haploid	MATα his3Δ1 leu2Δ0 met15Δ0:: MET15_PRNR2_TetR-NLS-TUP1 PtetO7.1_TetR-NLS ura3Δ0
BYW2_rpn4∆	haploid	MATα his3Δ1 leu2Δ0 met15Δ0:: MET15_PRNR2_TetR-NLS-TUP1 PtetO7.1_TetR-NLS ura3Δ0 rpn4∆::KanMX	BYW2 background
BYW2rpn4∆ + pRS416-GAL1-mCherry-P2A-YFP	haploid	MATα his3Δ1 leu2Δ0 met15Δ0:: MET15_PRNR2_TetR-NLS-TUP1 PtetO7.1_TetR-NLS ura3Δ0 rpn4∆::KanMX + 2 plasmids	BYW2 background
BYW2rpn4∆ + pRS416-GAL1-mCherry-P2A-YFPm3	haploid	MATα his3Δ1 leu2Δ0 met15Δ0:: MET15_PRNR2_TetR-NLS-TUP1 PtetO7.1_TetR-NLS ura3Δ0 rpn4∆::KanMX + 2 plasmids	BYW2 background
BYW2rpn4∆ + pRS416-GAL1-mCherry-P2A-YFPM88Y	haploid	MATα his3Δ1 leu2Δ0 met15Δ0:: MET15_PRNR2_TetR-NLS-TUP1 PtetO7.1_TetR-NLS ura3Δ0 rpn4∆::KanMX + 2 plasmids	BYW2 background
BYW2rpn4∆ + pRS416-GAL1-mCherry-P2A-YFPP56W	haploid	MATα his3Δ1 leu2Δ0 met15Δ0:: MET15_PRNR2_TetR-NLS-TUP1 PtetO7.1_TetR-NLS ura3Δ0 rpn4∆::KanMX + 2 plasmids	BYW2 background
BYW2rpn4∆ + pRS416-GAL1-mCherry-P2A-YFPY74L	haploid	MATα his3Δ1 leu2Δ0 met15Δ0:: MET15_PRNR2_TetR-NLS-TUP1 PtetO7.1_TetR-NLS ura3Δ0 + 2 plasmids	BYW2 background
