# Supplementary material for: Intra-FCY1: a novel system to identify mutations that cause protein misfolding
Source: Front Genet. 2023 Sep 6;14:1198203. doi: 10.3389/fgene.2023.1198203 (PMC10512024; doi:10.3389/fgene.2023.1198203)
Supplement: Supplementary file 8 [file Table1.XLSX]

## Sheet: Sheet1
	B2	C2	D2	E2	F2	G2	B3	C3	D3	E3	F3	G3	B4	C4	D4	E4	F4	G4	B5	C5	D5	E5	F5	G5	B6	C6	D6	E5	F6	G6	B7	C7	D7	E7	F7	G7	B8	C8	D8	E8	F8	G8	B9	C9	D9	E9	F9	G9	B10
Time	500nMaTc 0mM5FC rep 1	500nMaTc 0mM5FC rep 2	500nMaTc 0mM5FC rep 3	250nMaTc 0mM5FC rep 1	250nMaTc 0mM5FC rep 2	250nMaTc 0mM5FC rep 3	125nMaTc 0mM5FC rep 1	125nMaTc 0mM5FC rep 2	125nMaTc 0mM5FC rep 3	62.5nMaTc 0mM5FC rep 1	62.5nMaTc 0mM5FC rep 2	62.5nMaTc 0mM5FC rep 3	500nMaTc 10mM5FC rep 1	500nMaTc 10mM5FC rep 2	500nMaTc 10mM5FC rep 3	250nMaTc 10mM5FC rep 1	250nMaTc 10mM5FC rep 2	250nMaTc 10mM5FC rep 3	125nMaTc 10mM5FC rep 1	125nMaTc 10mM5FC rep 2	125nMaTc 10mM5FC rep 3	62.5nMaTc 10mM5FC rep 1	62.5nMaTc 10mM5FC rep 2	62.5nMaTc 10mM5FC rep 3	500nMaTc 40mM5FC rep 1	500nMaTc 40mM5FC rep 2	500nMaTc 40mM5FC rep 3	250nMaTc 40mM5FC rep 1	250nMaTc 40mM5FC rep 2	250nMaTc 40mM5FC rep 3	125nMaTc 40mM5FC rep 1	125nMaTc 40mM5FC rep 2	125nMaTc 40mM5FC rep 3	62.5nMaTc 40mM5FC rep 1	62.5nMaTc 40mM5FC rep 2	62.5nMaTc 40mM5FC rep 3	500nMaTc 80mM5FC rep 1	500nMaTc 80mM5FC rep 2	500nMaTc 80mM5FC rep 3	250nMaTc 80mM5FC rep 1	250nMaTc 80mM5FC rep 2	250nMaTc 80mM5FC rep 3	125nMaTc 80mM5FC rep 1	125nMaTc 80mM5FC rep 2	125nMaTc 80mM5FC rep 3	62.5nMaTc 80mM5FC rep 1	62.5nMaTc 80mM5FC rep 2	62.5nMaTc 80mM5FC rep 3	500nMaTc 100mM5FC rep 1
00:00:00	0.127	0.143	0.161	0.182	0.161	0.163	0.14	0.144	0.143	0.178	0.146	0.162	0.127	0.173	0.134	0.152	0.166	0.14	0.14	0.123	0.148	0.186	0.172	0.152	0.126	0.104	0.128	0.138	0.129	0.143	0.127	0.15	0.153	0.168	0.151	0.151	0.136	0.148	0.132	0.151	0.141	0.152	0.123	0.136	0.134	0.158	0.161	0.178	0.119
00:30:00	0.143	0.159	0.184	0.192	0.186	0.175	0.154	0.153	0.172	0.193	0.161	0.168	0.133	0.188	0.163	0.179	0.192	0.165	0.158	0.142	0.176	0.222	0.193	0.169	0.147	0.13	0.149	0.17	0.142	0.172	0.148	0.17	0.172	0.2	0.179	0.172	0.151	0.169	0.154	0.184	0.16	0.183	0.144	0.158	0.156	0.191	0.196	0.202	0.133
01:00:00	0.14	0.16	0.186	0.195	0.181	0.173	0.154	0.159	0.167	0.189	0.163	0.171	0.142	0.195	0.162	0.174	0.187	0.166	0.16	0.146	0.176	0.209	0.192	0.174	0.149	0.13	0.151	0.165	0.149	0.172	0.152	0.177	0.174	0.199	0.179	0.175	0.157	0.172	0.156	0.187	0.162	0.185	0.148	0.161	0.157	0.199	0.198	0.204	0.14
01:30:00	0.139	0.16	0.186	0.191	0.177	0.168	0.153	0.159	0.164	0.186	0.159	0.169	0.141	0.194	0.16	0.17	0.182	0.164	0.158	0.143	0.172	0.202	0.185	0.171	0.148	0.129	0.149	0.162	0.146	0.171	0.151	0.176	0.171	0.195	0.174	0.172	0.156	0.17	0.153	0.182	0.159	0.184	0.147	0.159	0.155	0.196	0.192	0.2	0.14
02:00:00	0.138	0.16	0.185	0.19	0.176	0.167	0.152	0.158	0.163	0.184	0.157	0.167	0.141	0.193	0.158	0.17	0.179	0.163	0.156	0.142	0.171	0.2	0.183	0.17	0.147	0.128	0.148	0.16	0.144	0.169	0.15	0.175	0.169	0.192	0.171	0.169	0.154	0.168	0.152	0.179	0.156	0.182	0.146	0.158	0.154	0.193	0.189	0.197	0.139
02:30:00	0.138	0.163	0.186	0.19	0.178	0.167	0.154	0.158	0.165	0.188	0.158	0.167	0.141	0.192	0.158	0.17	0.181	0.162	0.156	0.142	0.172	0.199	0.182	0.17	0.147	0.128	0.147	0.159	0.143	0.168	0.15	0.174	0.169	0.191	0.171	0.169	0.153	0.168	0.151	0.178	0.156	0.182	0.146	0.157	0.153	0.191	0.188	0.198	0.138
03:00:00	0.139	0.165	0.187	0.191	0.179	0.167	0.157	0.159	0.166	0.188	0.16	0.168	0.143	0.193	0.158	0.17	0.18	0.163	0.157	0.143	0.171	0.2	0.182	0.172	0.147	0.128	0.147	0.159	0.144	0.168	0.15	0.173	0.169	0.193	0.171	0.169	0.154	0.169	0.151	0.18	0.156	0.181	0.145	0.157	0.153	0.193	0.188	0.196	0.138
03:30:00	0.14	0.166	0.189	0.194	0.183	0.167	0.159	0.16	0.167	0.194	0.164	0.17	0.145	0.191	0.159	0.171	0.181	0.162	0.158	0.143	0.171	0.202	0.183	0.172	0.148	0.128	0.147	0.16	0.146	0.168	0.15	0.174	0.17	0.194	0.172	0.17	0.155	0.169	0.152	0.18	0.157	0.181	0.147	0.157	0.153	0.193	0.189	0.196	0.138
04:00:00	0.141	0.17	0.192	0.198	0.188	0.169	0.16	0.162	0.17	0.198	0.167	0.172	0.142	0.192	0.16	0.173	0.183	0.163	0.159	0.144	0.173	0.206	0.186	0.174	0.148	0.128	0.148	0.161	0.146	0.169	0.151	0.175	0.17	0.196	0.174	0.172	0.157	0.17	0.153	0.183	0.159	0.182	0.147	0.158	0.154	0.195	0.191	0.197	0.14
04:30:00	0.143	0.173	0.197	0.202	0.194	0.172	0.163	0.165	0.173	0.203	0.175	0.177	0.143	0.194	0.162	0.175	0.186	0.165	0.16	0.144	0.174	0.21	0.189	0.176	0.148	0.128	0.148	0.163	0.149	0.17	0.152	0.176	0.172	0.201	0.178	0.174	0.157	0.171	0.154	0.186	0.161	0.181	0.148	0.16	0.155	0.198	0.195	0.199	0.14
05:00:00	0.145	0.176	0.203	0.21	0.202	0.176	0.166	0.168	0.177	0.209	0.182	0.182	0.144	0.195	0.164	0.177	0.19	0.166	0.162	0.146	0.176	0.215	0.194	0.179	0.15	0.129	0.15	0.166	0.15	0.172	0.153	0.178	0.173	0.206	0.182	0.176	0.157	0.172	0.155	0.19	0.164	0.183	0.149	0.161	0.157	0.202	0.198	0.201	0.141
05:30:00	0.149	0.181	0.21	0.219	0.212	0.181	0.17	0.172	0.183	0.218	0.191	0.188	0.145	0.198	0.166	0.181	0.194	0.168	0.163	0.147	0.178	0.222	0.199	0.183	0.151	0.13	0.151	0.17	0.151	0.174	0.155	0.18	0.176	0.211	0.186	0.179	0.157	0.174	0.158	0.194	0.166	0.184	0.15	0.163	0.158	0.207	0.203	0.203	0.141
06:00:00	0.154	0.186	0.217	0.228	0.225	0.185	0.175	0.177	0.19	0.229	0.202	0.195	0.147	0.2	0.169	0.183	0.199	0.17	0.165	0.149	0.181	0.23	0.204	0.186	0.151	0.13	0.152	0.172	0.153	0.176	0.156	0.183	0.178	0.218	0.191	0.181	0.158	0.176	0.159	0.199	0.169	0.187	0.152	0.164	0.16	0.213	0.207	0.205	0.142
06:30:00	0.158	0.192	0.227	0.239	0.24	0.192	0.181	0.182	0.197	0.243	0.214	0.203	0.148	0.202	0.172	0.187	0.204	0.172	0.167	0.151	0.184	0.238	0.211	0.19	0.153	0.13	0.154	0.174	0.155	0.178	0.158	0.185	0.181	0.226	0.197	0.185	0.159	0.177	0.162	0.204	0.173	0.19	0.153	0.167	0.162	0.22	0.213	0.209	0.143
07:00:00	0.164	0.199	0.238	0.253	0.258	0.199	0.187	0.19	0.207	0.259	0.229	0.212	0.15	0.205	0.175	0.191	0.21	0.175	0.17	0.154	0.188	0.248	0.218	0.195	0.154	0.131	0.155	0.177	0.158	0.181	0.161	0.189	0.184	0.234	0.203	0.19	0.161	0.18	0.165	0.21	0.176	0.192	0.155	0.169	0.165	0.228	0.22	0.213	0.144
07:30:00	0.17	0.207	0.25	0.27	0.278	0.208	0.194	0.199	0.219	0.278	0.246	0.223	0.152	0.207	0.178	0.195	0.216	0.177	0.173	0.156	0.192	0.259	0.227	0.201	0.156	0.132	0.157	0.181	0.161	0.183	0.163	0.192	0.188	0.244	0.211	0.194	0.163	0.182	0.167	0.216	0.18	0.195	0.157	0.172	0.168	0.237	0.228	0.217	0.146
08:00:00	0.177	0.218	0.266	0.291	0.302	0.219	0.204	0.208	0.231	0.301	0.266	0.236	0.154	0.211	0.182	0.2	0.223	0.181	0.176	0.159	0.197	0.273	0.238	0.207	0.158	0.133	0.159	0.185	0.165	0.187	0.166	0.196	0.192	0.254	0.219	0.199	0.165	0.185	0.17	0.222	0.185	0.2	0.159	0.174	0.171	0.247	0.237	0.223	0.147
08:30:00	0.186	0.23	0.284	0.316	0.329	0.232	0.216	0.22	0.246	0.328	0.29	0.251	0.156	0.215	0.185	0.206	0.23	0.185	0.18	0.163	0.202	0.287	0.249	0.214	0.16	0.135	0.162	0.189	0.168	0.191	0.169	0.2	0.197	0.267	0.228	0.205	0.167	0.188	0.172	0.229	0.19	0.204	0.162	0.178	0.175	0.257	0.248	0.229	0.149
09:00:00	0.196	0.245	0.305	0.345	0.36	0.247	0.229	0.235	0.264	0.358	0.317	0.269	0.158	0.22	0.19	0.212	0.238	0.189	0.184	0.166	0.208	0.303	0.262	0.222	0.162	0.136	0.165	0.194	0.172	0.195	0.172	0.205	0.203	0.28	0.238	0.212	0.169	0.191	0.175	0.236	0.195	0.208	0.165	0.181	0.179	0.269	0.259	0.236	0.15
09:30:00	0.208	0.262	0.329	0.377	0.394	0.265	0.244	0.251	0.283	0.392	0.348	0.291	0.16	0.224	0.194	0.219	0.247	0.193	0.189	0.171	0.215	0.32	0.276	0.23	0.164	0.138	0.167	0.199	0.177	0.199	0.176	0.21	0.209	0.295	0.25	0.219	0.171	0.194	0.179	0.244	0.2	0.213	0.168	0.186	0.183	0.281	0.271	0.245	0.152
10:00:00	0.223	0.281	0.356	0.414	0.432	0.286	0.264	0.27	0.307	0.43	0.382	0.315	0.163	0.229	0.198	0.226	0.255	0.198	0.194	0.175	0.222	0.337	0.292	0.24	0.167	0.14	0.17	0.205	0.181	0.203	0.18	0.216	0.214	0.309	0.262	0.227	0.173	0.198	0.182	0.251	0.206	0.218	0.171	0.19	0.187	0.295	0.284	0.254	0.154
10:30:00	0.24	0.303	0.387	0.453	0.473	0.309	0.285	0.292	0.334	0.47	0.419	0.342	0.165	0.233	0.202	0.234	0.264	0.202	0.199	0.18	0.229	0.356	0.308	0.25	0.169	0.141	0.173	0.21	0.186	0.208	0.183	0.222	0.221	0.326	0.275	0.235	0.176	0.201	0.185	0.259	0.211	0.223	0.174	0.194	0.192	0.31	0.298	0.263	0.155
11:00:00	0.258	0.329	0.422	0.496	0.516	0.335	0.311	0.317	0.363	0.515	0.46	0.372	0.168	0.238	0.207	0.242	0.273	0.208	0.204	0.185	0.237	0.378	0.325	0.261	0.172	0.143	0.177	0.216	0.19	0.213	0.188	0.228	0.227	0.342	0.288	0.245	0.178	0.204	0.189	0.267	0.217	0.229	0.178	0.199	0.197	0.325	0.313	0.274	0.157
11:30:00	0.281	0.357	0.461	0.54	0.563	0.365	0.339	0.344	0.396	0.557	0.501	0.406	0.17	0.243	0.212	0.249	0.283	0.213	0.21	0.19	0.245	0.399	0.344	0.274	0.174	0.145	0.18	0.222	0.195	0.217	0.193	0.234	0.235	0.361	0.304	0.255	0.181	0.208	0.192	0.276	0.224	0.234	0.182	0.204	0.203	0.342	0.33	0.285	0.159
12:00:00	0.306	0.39	0.502	0.587	0.611	0.398	0.372	0.377	0.433	0.605	0.547	0.443	0.173	0.249	0.217	0.258	0.293	0.218	0.217	0.196	0.254	0.421	0.364	0.286	0.176	0.147	0.183	0.229	0.201	0.223	0.198	0.241	0.242	0.38	0.319	0.266	0.183	0.212	0.196	0.286	0.23	0.24	0.186	0.209	0.208	0.358	0.347	0.296	0.161
12:30:00	0.334	0.425	0.545	0.636	0.66	0.433	0.408	0.411	0.471	0.654	0.592	0.481	0.175	0.255	0.222	0.267	0.303	0.224	0.224	0.202	0.263	0.445	0.385	0.3	0.179	0.149	0.187	0.235	0.206	0.228	0.203	0.248	0.25	0.4	0.336	0.278	0.186	0.215	0.2	0.293	0.237	0.247	0.19	0.215	0.214	0.377	0.364	0.309	0.163
13:00:00	0.365	0.464	0.592	0.684	0.709	0.472	0.447	0.449	0.512	0.7	0.64	0.522	0.178	0.261	0.228	0.276	0.314	0.229	0.231	0.209	0.273	0.47	0.407	0.315	0.182	0.151	0.19	0.241	0.211	0.234	0.208	0.257	0.258	0.42	0.353	0.291	0.188	0.219	0.204	0.302	0.244	0.253	0.195	0.221	0.22	0.395	0.383	0.322	0.165
13:30:00	0.399	0.506	0.639	0.73	0.759	0.512	0.489	0.489	0.555	0.748	0.686	0.565	0.181	0.267	0.233	0.284	0.324	0.234	0.238	0.216	0.283	0.496	0.43	0.331	0.184	0.153	0.194	0.248	0.217	0.239	0.214	0.265	0.266	0.442	0.372	0.304	0.191	0.223	0.207	0.312	0.25	0.26	0.199	0.227	0.227	0.414	0.404	0.335	0.167
14:00:00	0.435	0.55	0.686	0.778	0.805	0.554	0.533	0.533	0.6	0.794	0.732	0.607	0.184	0.273	0.239	0.294	0.335	0.241	0.246	0.224	0.294	0.521	0.455	0.348	0.187	0.155	0.198	0.255	0.223	0.246	0.22	0.273	0.275	0.464	0.391	0.319	0.194	0.228	0.211	0.321	0.257	0.266	0.204	0.234	0.233	0.434	0.424	0.35	0.169
14:30:00	0.474	0.594	0.734	0.823	0.851	0.596	0.577	0.576	0.645	0.839	0.777	0.652	0.186	0.279	0.244	0.304	0.346	0.247	0.255	0.232	0.305	0.549	0.48	0.365	0.19	0.158	0.202	0.262	0.228	0.252	0.227	0.282	0.285	0.487	0.411	0.334	0.196	0.232	0.216	0.331	0.265	0.273	0.21	0.241	0.24	0.455	0.445	0.365	0.171
15:00:00	0.514	0.64	0.782	0.866	0.895	0.64	0.622	0.621	0.692	0.881	0.821	0.696	0.189	0.285	0.25	0.314	0.358	0.254	0.264	0.241	0.317	0.576	0.507	0.384	0.193	0.16	0.205	0.269	0.234	0.259	0.234	0.291	0.295	0.51	0.432	0.349	0.199	0.237	0.22	0.34	0.272	0.28	0.215	0.248	0.247	0.475	0.468	0.381	0.174
15:30:00	0.557	0.686	0.832	0.911	0.939	0.685	0.671	0.666	0.74	0.923	0.862	0.739	0.192	0.291	0.256	0.324	0.369	0.26	0.275	0.25	0.329	0.605	0.534	0.404	0.195	0.162	0.209	0.276	0.24	0.265	0.241	0.301	0.305	0.535	0.453	0.367	0.202	0.241	0.224	0.35	0.279	0.287	0.221	0.255	0.255	0.498	0.491	0.398	0.176
16:00:00	0.598	0.732	0.874	0.951	0.981	0.732	0.721	0.714	0.785	0.965	0.904	0.782	0.195	0.298	0.262	0.334	0.381	0.267	0.285	0.259	0.343	0.634	0.561	0.426	0.198	0.165	0.213	0.283	0.246	0.273	0.248	0.313	0.315	0.561	0.476	0.385	0.205	0.245	0.229	0.36	0.288	0.295	0.227	0.264	0.263	0.521	0.514	0.416	0.179
16:30:00	0.644	0.777	0.919	0.989	1.02	0.772	0.766	0.759	0.829	1.003	0.945	0.825	0.199	0.304	0.269	0.344	0.393	0.275	0.296	0.27	0.356	0.663	0.59	0.448	0.201	0.167	0.217	0.29	0.253	0.279	0.257	0.323	0.326	0.586	0.499	0.404	0.208	0.25	0.233	0.37	0.295	0.302	0.233	0.272	0.271	0.543	0.538	0.434	0.182
17:00:00	0.689	0.822	0.961	1.029	1.057	0.816	0.815	0.804	0.875	1.04	0.981	0.866	0.202	0.312	0.275	0.355	0.405	0.283	0.307	0.282	0.37	0.692	0.618	0.471	0.204	0.17	0.222	0.298	0.259	0.287	0.265	0.335	0.337	0.612	0.522	0.424	0.212	0.255	0.237	0.381	0.303	0.31	0.24	0.28	0.279	0.567	0.563	0.453	0.184
17:30:00	0.734	0.867	1.003	1.061	1.089	0.859	0.861	0.848	0.916	1.071	1.016	0.904	0.205	0.319	0.281	0.366	0.416	0.29	0.32	0.293	0.385	0.722	0.647	0.495	0.207	0.172	0.225	0.305	0.266	0.293	0.274	0.346	0.348	0.639	0.547	0.444	0.215	0.259	0.241	0.389	0.31	0.317	0.247	0.289	0.287	0.591	0.587	0.47	0.187
18:00:00	0.777	0.911	1.043	1.095	1.122	0.9	0.906	0.894	0.957	1.101	1.048	0.944	0.208	0.325	0.288	0.377	0.429	0.298	0.334	0.305	0.401	0.75	0.677	0.519	0.21	0.174	0.23	0.313	0.273	0.3	0.284	0.359	0.36	0.666	0.572	0.465	0.218	0.264	0.246	0.4	0.319	0.325	0.255	0.298	0.297	0.616	0.614	0.491	0.19
18:30:00	0.822	0.952	1.081	1.124	1.152	0.937	0.954	0.938	0.997	1.13	1.079	0.979	0.211	0.333	0.294	0.389	0.442	0.306	0.348	0.319	0.416	0.781	0.708	0.544	0.213	0.177	0.234	0.321	0.279	0.308	0.294	0.372	0.373	0.692	0.597	0.486	0.222	0.269	0.251	0.411	0.326	0.333	0.263	0.307	0.306	0.641	0.639	0.512	0.193
19:00:00	0.865	0.994	1.117	1.151	1.18	0.977	0.995	0.98	1.034	1.156	1.108	1.015	0.216	0.34	0.301	0.4	0.453	0.314	0.363	0.332	0.433	0.812	0.738	0.571	0.217	0.18	0.239	0.329	0.286	0.316	0.305	0.385	0.386	0.72	0.622	0.509	0.226	0.274	0.255	0.421	0.335	0.341	0.271	0.318	0.316	0.665	0.665	0.532	0.197
19:30:00	0.906	1.032	1.15	1.177	1.206	1.009	1.038	1.02	1.07	1.183	1.134	1.046	0.219	0.347	0.308	0.41	0.467	0.322	0.379	0.347	0.45	0.839	0.768	0.598	0.221	0.183	0.243	0.337	0.294	0.324	0.316	0.4	0.399	0.747	0.65	0.534	0.23	0.279	0.259	0.432	0.343	0.349	0.279	0.329	0.326	0.692	0.693	0.554	0.2
20:00:00	0.95	1.069	1.181	1.2	1.227	1.043	1.077	1.059	1.102	1.202	1.158	1.079	0.224	0.355	0.316	0.422	0.479	0.331	0.396	0.361	0.468	0.869	0.799	0.627	0.224	0.186	0.248	0.345	0.3	0.332	0.329	0.414	0.413	0.776	0.677	0.557	0.234	0.284	0.264	0.443	0.352	0.358	0.288	0.34	0.336	0.717	0.72	0.578	0.203
20:30:00	0.987	1.102	1.211	1.209	1.24	1.074	1.112	1.094	1.132	1.21	1.173	1.11	0.228	0.362	0.323	0.434	0.492	0.34	0.412	0.376	0.486	0.897	0.831	0.655	0.228	0.188	0.253	0.353	0.308	0.34	0.341	0.43	0.426	0.802	0.704	0.582	0.238	0.289	0.269	0.453	0.36	0.365	0.298	0.351	0.347	0.744	0.748	0.599	0.206
21:00:00	1.022	1.133	1.237	1.215	1.244	1.103	1.147	1.125	1.162	1.213	1.177	1.137	0.233	0.369	0.331	0.446	0.504	0.349	0.431	0.393	0.503	0.925	0.86	0.683	0.232	0.191	0.258	0.361	0.316	0.348	0.355	0.447	0.441	0.833	0.731	0.607	0.243	0.295	0.274	0.464	0.368	0.374	0.308	0.362	0.357	0.772	0.777	0.622	0.21
21:30:00	1.056	1.163	1.262	1.216	1.245	1.131	1.177	1.156	1.188	1.213	1.178	1.162	0.238	0.377	0.338	0.458	0.517	0.359	0.448	0.409	0.523	0.952	0.892	0.711	0.236	0.195	0.263	0.369	0.323	0.357	0.368	0.462	0.457	0.859	0.758	0.633	0.247	0.3	0.279	0.475	0.377	0.382	0.318	0.375	0.368	0.797	0.805	0.647	0.214
22:00:00	1.087	1.19	1.284	1.216	1.245	1.157	1.205	1.185	1.213	1.212	1.178	1.184	0.243	0.386	0.346	0.472	0.532	0.369	0.468	0.427	0.541	0.98	0.923	0.742	0.24	0.197	0.268	0.378	0.331	0.365	0.383	0.478	0.472	0.886	0.787	0.659	0.252	0.306	0.283	0.486	0.386	0.392	0.329	0.388	0.38	0.825	0.833	0.671	0.217
22:30:00	1.115	1.215	1.299	1.216	1.245	1.175	1.231	1.208	1.23	1.212	1.175	1.197	0.247	0.394	0.354	0.484	0.545	0.377	0.486	0.445	0.56	1.007	0.951	0.771	0.245	0.2	0.273	0.387	0.339	0.374	0.398	0.496	0.487	0.914	0.816	0.685	0.256	0.311	0.287	0.497	0.394	0.401	0.341	0.401	0.393	0.85	0.86	0.692	0.222
23:00:00	1.139	1.235	1.308	1.215	1.245	1.185	1.25	1.226	1.238	1.212	1.175	1.199	0.253	0.403	0.362	0.497	0.557	0.387	0.507	0.463	0.58	1.033	0.981	0.8	0.25	0.204	0.278	0.395	0.346	0.383	0.413	0.514	0.502	0.941	0.844	0.713	0.262	0.317	0.292	0.507	0.403	0.411	0.353	0.415	0.404	0.877	0.887	0.718	0.225
23:30:00	1.156	1.244	1.31	1.216	1.246	1.187	1.258	1.233	1.24	1.213	1.176	1.2	0.258	0.411	0.37	0.51	0.571	0.398	0.527	0.482	0.6	1.058	1.01	0.828	0.254	0.207	0.283	0.403	0.354	0.392	0.429	0.533	0.518	0.967	0.868	0.738	0.267	0.322	0.297	0.518	0.413	0.42	0.365	0.429	0.417	0.903	0.916	0.742	0.23
1 day, 0:00:00	1.165	1.248	1.31	1.218	1.247	1.188	1.26	1.235	1.241	1.215	1.177	1.201	0.263	0.42	0.377	0.523	0.584	0.407	0.549	0.501	0.621	1.083	1.038	0.858	0.259	0.21	0.289	0.412	0.362	0.402	0.446	0.552	0.535	0.994	0.896	0.767	0.273	0.329	0.302	0.528	0.42	0.428	0.378	0.443	0.43	0.927	0.943	0.767	0.233
1 day, 0:30:00	1.166	1.25	1.31	1.22	1.249	1.187	1.26	1.235	1.241	1.217	1.18	1.201	0.269	0.429	0.386	0.535	0.597	0.417	0.57	0.521	0.641	1.104	1.064	0.885	0.265	0.214	0.295	0.421	0.37	0.411	0.462	0.572	0.551	1.019	0.922	0.794	0.279	0.336	0.307	0.54	0.43	0.438	0.391	0.459	0.443	0.953	0.97	0.793	0.238
1 day, 1:00:00	1.165	1.25	1.31	1.222	1.251	1.187	1.261	1.234	1.241	1.22	1.182	1.2	0.275	0.438	0.394	0.548	0.611	0.428	0.591	0.541	0.661	1.124	1.089	0.915	0.27	0.218	0.3	0.43	0.379	0.421	0.48	0.591	0.567	1.045	0.949	0.82	0.285	0.342	0.312	0.552	0.44	0.448	0.406	0.473	0.457	0.979	0.996	0.817	0.243
1 day, 1:30:00	1.164	1.249	1.311	1.223	1.253	1.187	1.261	1.233	1.242	1.221	1.185	1.2	0.28	0.446	0.403	0.56	0.624	0.438	0.613	0.56	0.682	1.132	1.109	0.942	0.276	0.221	0.306	0.438	0.387	0.429	0.498	0.612	0.583	1.066	0.975	0.847	0.291	0.349	0.317	0.563	0.448	0.457	0.42	0.488	0.471	1.004	1.022	0.841	0.248
1 day, 2:00:00	1.163	1.249	1.312	1.224	1.255	1.188	1.261	1.234	1.242	1.223	1.188	1.202	0.286	0.455	0.41	0.573	0.638	0.448	0.636	0.583	0.703	1.135	1.119	0.968	0.282	0.225	0.312	0.447	0.396	0.439	0.517	0.631	0.601	1.088	1	0.874	0.298	0.355	0.322	0.573	0.458	0.468	0.436	0.505	0.484	1.027	1.046	0.866	0.252
1 day, 2:30:00	1.164	1.25	1.314	1.227	1.257	1.189	1.262	1.235	1.243	1.225	1.19	1.203	0.292	0.465	0.42	0.586	0.651	0.457	0.657	0.603	0.723	1.135	1.122	0.996	0.287	0.229	0.319	0.456	0.404	0.448	0.535	0.652	0.618	1.109	1.025	0.898	0.305	0.362	0.326	0.584	0.467	0.476	0.451	0.521	0.498	1.05	1.069	0.89	0.257
1 day, 3:00:00	1.166	1.251	1.316	1.229	1.26	1.191	1.264	1.237	1.245	1.228	1.192	1.205	0.298	0.474	0.429	0.598	0.665	0.468	0.681	0.623	0.745	1.137	1.125	1.02	0.294	0.234	0.325	0.465	0.412	0.457	0.555	0.673	0.634	1.122	1.048	0.925	0.313	0.369	0.332	0.596	0.477	0.486	0.467	0.539	0.512	1.073	1.093	0.913	0.263
1 day, 3:30:00	1.169	1.254	1.318	1.231	1.262	1.193	1.265	1.239	1.248	1.23	1.194	1.208	0.304	0.482	0.438	0.612	0.678	0.478	0.705	0.645	0.765	1.136	1.125	1.046	0.3	0.238	0.332	0.473	0.42	0.467	0.575	0.693	0.652	1.125	1.064	0.949	0.321	0.377	0.337	0.607	0.487	0.495	0.484	0.556	0.527	1.091	1.111	0.936	0.269
1 day, 4:00:00	1.17	1.255	1.321	1.233	1.265	1.195	1.267	1.241	1.25	1.231	1.196	1.21	0.311	0.491	0.446	0.624	0.69	0.488	0.726	0.666	0.785	1.136	1.126	1.068	0.307	0.242	0.339	0.481	0.429	0.477	0.595	0.714	0.669	1.125	1.074	0.976	0.33	0.384	0.342	0.617	0.496	0.506	0.5	0.574	0.542	1.104	1.12	0.959	0.275
1 day, 4:30:00	1.173	1.258	1.323	1.235	1.266	1.197	1.269	1.244	1.252	1.233	1.198	1.213	0.317	0.5	0.455	0.638	0.705	0.5	0.75	0.69	0.806	1.138	1.127	1.087	0.315	0.247	0.346	0.491	0.438	0.486	0.616	0.736	0.687	1.126	1.078	0.998	0.339	0.392	0.348	0.628	0.506	0.516	0.518	0.591	0.556	1.108	1.125	0.984	0.281
1 day, 5:00:00	1.177	1.259	1.325	1.237	1.268	1.199	1.272	1.245	1.254	1.235	1.201	1.215	0.324	0.51	0.464	0.651	0.718	0.51	0.774	0.713	0.827	1.14	1.128	1.095	0.323	0.252	0.353	0.5	0.447	0.496	0.636	0.755	0.704	1.126	1.08	1.022	0.349	0.401	0.353	0.638	0.516	0.527	0.535	0.608	0.572	1.111	1.127	1.005	0.288
1 day, 5:30:00	1.179	1.262	1.327	1.241	1.27	1.202	1.274	1.248	1.257	1.237	1.203	1.217	0.331	0.519	0.474	0.665	0.732	0.521	0.798	0.733	0.848	1.141	1.129	1.096	0.331	0.257	0.361	0.51	0.456	0.505	0.655	0.777	0.723	1.127	1.081	1.045	0.359	0.41	0.359	0.649	0.525	0.537	0.555	0.626	0.589	1.113	1.129	1.026	0.295
1 day, 6:00:00	1.182	1.264	1.329	1.243	1.272	1.203	1.276	1.249	1.259	1.238	1.205	1.22	0.338	0.529	0.483	0.677	0.743	0.532	0.823	0.756	0.868	1.142	1.132	1.098	0.339	0.263	0.368	0.518	0.464	0.514	0.677	0.798	0.74	1.127	1.081	1.062	0.369	0.419	0.364	0.662	0.534	0.546	0.574	0.645	0.604	1.115	1.13	1.046	0.302
1 day, 6:30:00	1.185	1.265	1.331	1.245	1.274	1.206	1.278	1.25	1.262	1.24	1.207	1.221	0.345	0.538	0.492	0.692	0.757	0.544	0.846	0.779	0.888	1.144	1.134	1.1	0.348	0.268	0.377	0.527	0.473	0.524	0.697	0.819	0.758	1.128	1.083	1.07	0.381	0.428	0.37	0.67	0.545	0.556	0.593	0.664	0.619	1.116	1.132	1.06	0.311
1 day, 7:00:00	1.187	1.267	1.333	1.248	1.276	1.209	1.279	1.252	1.264	1.242	1.209	1.223	0.353	0.549	0.501	0.705	0.771	0.554	0.871	0.803	0.909	1.146	1.137	1.101	0.358	0.275	0.385	0.537	0.481	0.534	0.718	0.841	0.777	1.129	1.084	1.076	0.393	0.438	0.375	0.681	0.554	0.567	0.612	0.684	0.635	1.117	1.133	1.063	0.319
1 day, 7:30:00	1.19	1.269	1.335	1.25	1.278	1.211	1.281	1.254	1.266	1.244	1.21	1.226	0.36	0.558	0.512	0.718	0.784	0.566	0.894	0.825	0.927	1.148	1.138	1.102	0.368	0.28	0.393	0.547	0.492	0.543	0.738	0.862	0.795	1.131	1.084	1.079	0.406	0.448	0.381	0.692	0.563	0.577	0.631	0.702	0.651	1.117	1.134	1.067	0.328
1 day, 8:00:00	1.193	1.272	1.338	1.251	1.28	1.213	1.283	1.256	1.268	1.246	1.212	1.228	0.368	0.568	0.521	0.73	0.797	0.577	0.918	0.845	0.948	1.15	1.141	1.103	0.379	0.287	0.402	0.556	0.5	0.554	0.762	0.884	0.813	1.132	1.084	1.081	0.42	0.458	0.387	0.703	0.573	0.586	0.651	0.721	0.668	1.118	1.135	1.069	0.338
1 day, 8:30:00	1.195	1.273	1.34	1.253	1.282	1.216	1.285	1.258	1.269	1.249	1.215	1.23	0.376	0.578	0.529	0.744	0.809	0.588	0.939	0.867	0.965	1.152	1.142	1.104	0.39	0.294	0.411	0.565	0.509	0.564	0.78	0.903	0.83	1.132	1.085	1.082	0.435	0.469	0.393	0.713	0.582	0.596	0.671	0.738	0.683	1.118	1.135	1.072	0.348
1 day, 9:00:00	1.196	1.275	1.341	1.254	1.284	1.217	1.286	1.259	1.271	1.25	1.217	1.231	0.383	0.588	0.54	0.757	0.82	0.6	0.961	0.89	0.984	1.154	1.145	1.106	0.402	0.301	0.421	0.574	0.518	0.574	0.802	0.924	0.848	1.133	1.085	1.082	0.45	0.48	0.398	0.724	0.592	0.607	0.692	0.758	0.701	1.12	1.136	1.074	0.359
1 day, 9:30:00	1.199	1.277	1.344	1.256	1.285	1.22	1.288	1.261	1.273	1.252	1.218	1.233	0.392	0.599	0.55	0.771	0.835	0.611	0.984	0.912	1.002	1.156	1.147	1.108	0.415	0.308	0.429	0.584	0.527	0.583	0.823	0.945	0.867	1.135	1.086	1.084	0.466	0.491	0.405	0.736	0.602	0.616	0.713	0.775	0.717	1.121	1.137	1.075	0.369
1 day, 10:00:00	1.201	1.278	1.345	1.258	1.287	1.222	1.29	1.262	1.275	1.254	1.219	1.235	0.399	0.608	0.561	0.782	0.846	0.622	1.005	0.932	1.019	1.157	1.149	1.11	0.428	0.316	0.437	0.592	0.536	0.592	0.844	0.964	0.882	1.137	1.087	1.083	0.484	0.503	0.411	0.745	0.612	0.625	0.732	0.793	0.733	1.122	1.138	1.076	0.38
1 day, 10:30:00	1.202	1.28	1.347	1.26	1.288	1.224	1.292	1.264	1.276	1.255	1.221	1.237	0.408	0.618	0.571	0.796	0.858	0.633	1.025	0.95	1.037	1.159	1.152	1.111	0.441	0.323	0.447	0.599	0.545	0.601	0.864	0.983	0.901	1.139	1.088	1.083	0.501	0.516	0.416	0.755	0.62	0.635	0.753	0.813	0.751	1.124	1.139	1.077	0.392
1 day, 11:00:00	1.205	1.282	1.348	1.262	1.289	1.226	1.294	1.266	1.279	1.256	1.222	1.239	0.416	0.629	0.58	0.808	0.87	0.645	1.044	0.972	1.052	1.161	1.154	1.113	0.455	0.333	0.457	0.608	0.553	0.612	0.884	1.001	0.919	1.14	1.09	1.084	0.52	0.529	0.423	0.768	0.63	0.644	0.772	0.831	0.767	1.125	1.141	1.078	0.404
1 day, 11:30:00	1.208	1.283	1.351	1.263	1.291	1.228	1.296	1.267	1.28	1.258	1.224	1.24	0.425	0.639	0.591	0.821	0.882	0.657	1.064	0.994	1.064	1.162	1.156	1.115	0.47	0.341	0.466	0.618	0.564	0.621	0.904	1.02	0.938	1.142	1.091	1.084	0.54	0.542	0.429	0.777	0.639	0.654	0.793	0.849	0.783	1.127	1.142	1.079	0.417
1 day, 12:00:00	1.21	1.285	1.352	1.264	1.292	1.229	1.297	1.269	1.282	1.26	1.226	1.242	0.433	0.649	0.602	0.834	0.894	0.668	1.08	1.012	1.071	1.164	1.157	1.117	0.486	0.35	0.476	0.626	0.572	0.631	0.923	1.039	0.952	1.143	1.092	1.085	0.559	0.556	0.435	0.786	0.647	0.664	0.813	0.867	0.797	1.128	1.144	1.08	0.431
1 day, 12:30:00	1.212	1.287	1.354	1.266	1.294	1.23	1.298	1.271	1.284	1.261	1.228	1.243	0.442	0.661	0.612	0.847	0.904	0.68	1.092	1.029	1.075	1.165	1.159	1.119	0.501	0.36	0.486	0.636	0.581	0.642	0.944	1.056	0.967	1.145	1.094	1.087	0.581	0.569	0.442	0.796	0.657	0.674	0.833	0.883	0.815	1.13	1.146	1.081	0.444
1 day, 13:00:00	1.213	1.289	1.355	1.268	1.296	1.232	1.3	1.272	1.286	1.262	1.228	1.244	0.452	0.672	0.623	0.859	0.914	0.691	1.095	1.047	1.077	1.167	1.16	1.121	0.517	0.37	0.496	0.644	0.591	0.65	0.965	1.072	0.982	1.146	1.097	1.089	0.602	0.584	0.448	0.806	0.667	0.683	0.854	0.898	0.83	1.132	1.147	1.082	0.46
1 day, 13:30:00	1.215	1.29	1.357	1.269	1.297	1.234	1.301	1.274	1.288	1.263	1.23	1.245	0.461	0.683	0.633	0.872	0.926	0.702	1.097	1.061	1.077	1.168	1.162	1.123	0.533	0.38	0.505	0.652	0.599	0.662	0.982	1.084	0.999	1.147	1.098	1.088	0.624	0.599	0.455	0.815	0.677	0.692	0.874	0.907	0.846	1.133	1.148	1.083	0.476
1 day, 14:00:00	1.216	1.292	1.359	1.27	1.299	1.235	1.302	1.275	1.289	1.264	1.23	1.247	0.471	0.695	0.643	0.884	0.933	0.713	1.099	1.071	1.08	1.17	1.164	1.124	0.55	0.39	0.515	0.661	0.609	0.671	0.999	1.093	1.011	1.149	1.1	1.091	0.644	0.614	0.461	0.824	0.685	0.702	0.894	0.914	0.861	1.135	1.149	1.085	0.493
1 day, 14:30:00	1.218	1.293	1.36	1.272	1.3	1.237	1.303	1.277	1.291	1.266	1.232	1.248	0.481	0.706	0.653	0.895	0.939	0.725	1.101	1.076	1.08	1.171	1.165	1.126	0.567	0.401	0.525	0.669	0.617	0.681	1.018	1.095	1.02	1.149	1.101	1.093	0.667	0.628	0.468	0.832	0.695	0.713	0.911	0.914	0.876	1.136	1.151	1.087	0.509
1 day, 15:00:00	1.22	1.294	1.361	1.272	1.301	1.239	1.305	1.278	1.292	1.268	1.234	1.249	0.49	0.716	0.665	0.907	0.942	0.736	1.102	1.076	1.082	1.173	1.167	1.128	0.583	0.411	0.536	0.677	0.623	0.69	1.033	1.096	1.027	1.151	1.102	1.094	0.689	0.642	0.475	0.837	0.703	0.722	0.925	0.916	0.889	1.138	1.152	1.089	0.527
1 day, 15:30:00	1.221	1.296	1.363	1.274	1.303	1.24	1.306	1.279	1.294	1.268	1.234	1.251	0.501	0.727	0.676	0.917	0.942	0.747	1.104	1.076	1.084	1.174	1.168	1.129	0.602	0.423	0.546	0.683	0.63	0.7	1.047	1.097	1.028	1.152	1.103	1.096	0.712	0.657	0.482	0.842	0.712	0.731	0.936	0.918	0.902	1.139	1.153	1.09	0.545
1 day, 16:00:00	1.222	1.297	1.364	1.274	1.304	1.241	1.308	1.28	1.295	1.269	1.236	1.252	0.51	0.737	0.686	0.927	0.943	0.758	1.105	1.079	1.085	1.175	1.169	1.13	0.618	0.434	0.556	0.689	0.637	0.71	1.059	1.099	1.028	1.153	1.104	1.096	0.734	0.67	0.488	0.842	0.719	0.74	0.942	0.919	0.907	1.14	1.154	1.091	0.562
1 day, 16:30:00	1.224	1.298	1.365	1.276	1.305	1.242	1.309	1.282	1.296	1.271	1.237	1.253	0.521	0.75	0.696	0.936	0.944	0.769	1.108	1.08	1.088	1.176	1.17	1.132	0.636	0.446	0.566	0.693	0.639	0.719	1.063	1.101	1.03	1.155	1.106	1.098	0.756	0.686	0.495	0.842	0.725	0.749	0.945	0.92	0.911	1.141	1.156	1.093	0.581
1 day, 17:00:00	1.225	1.3	1.367	1.278	1.306	1.243	1.311	1.283	1.297	1.271	1.238	1.254	0.531	0.762	0.705	0.94	0.945	0.778	1.109	1.081	1.09	1.176	1.171	1.134	0.654	0.457	0.576	0.694	0.642	0.728	1.064	1.101	1.031	1.157	1.107	1.099	0.778	0.7	0.501	0.843	0.731	0.759	0.947	0.923	0.912	1.143	1.157	1.094	0.6
1 day, 17:29:18	1.227	1.3	1.368	1.279	1.307	1.245	1.312	1.284	1.299	1.273	1.239	1.256	0.542	0.774	0.717	0.941	0.946	0.788	1.111	1.083	1.093	1.178	1.173	1.135	0.673	0.469	0.586	0.694	0.641	0.737	1.066	1.101	1.033	1.157	1.109	1.101	0.799	0.713	0.508	0.843	0.736	0.766	0.949	0.924	0.914	1.144	1.159	1.095	0.618
1 day, 18:00:00	1.301	1.369	1.28	1.308	1.247	1.313	1.284	1.3	1.273	1.24	1.256	0.552	0.782	0.726	0.94	0.948	0.796	1.113	1.084	1.095	1.179	1.173	1.136	0.69	0.48	0.596	0.693	0.641	0.747	1.069	1.103	1.034	1.158	1.11	1.102	0.822	0.726	0.515	0.845	0.738	0.778	0.951	0.925	0.917	1.146	1.159	1.096	0.636	0.521
1.228
[truncated: 11 more columns]
