# Supplementary material for: Intra-FCY1: a novel system to identify mutations that cause protein misfolding
Source: Front Genet. 2023 Sep 6;14:1198203. doi: 10.3389/fgene.2023.1198203 (PMC10512024; doi:10.3389/fgene.2023.1198203)
Supplement: Supplementary file 9 [file DataSheet5.CSV]

Intra-fcy1 Competitive Growth Plan
	Strain	Concentration in pool
	Library (C5W4fcy1∆_2 +pWF5YFP+gRNA)	49.40%
Indicator Strains (3 per condition)	C5W4fcy1∆_2 +pWF5-YFP+pZS165MU1	16.67%
	C5W4fcy1∆_2 +pWF5-YFP+pZS165MU2	16.67%
	C5W4fcy1∆_2 +pWF5-YFP+pZS165MU3	16.67%
	C5W4fcy1∆_2 +pWF5-YFP+pZS165MU6	16.67%
	C5W4fcy1∆_2 +pWF5-YFP+pZS165MU8	16.67%
Model misfolded YFP's	C5W4fcy1∆_2 +pWF5-YFPm1+pZS165MU4	0.20%
	C5W4fcy1∆_2 +pWF5-YFPm2+pZS165MU5	0.20%
	C5W4fcy1∆_2 +pWF5-YFPm4+pZS165MU7	0.20%
	Conditions
Indicator Strains combination	aTc	5-FC
MU1, MU2, MU3	500 nM	10 mM
MU2, MU3, MU6	500 nM	5 mM
MU3, MU6, MU8	500 nM	0 mM
MU6, MU8, MU1	0 nM	0 mM
