# Supplementary material for: Intra-FCY1: a novel system to identify mutations that cause protein misfolding
Source: Front Genet. 2023 Sep 6;14:1198203. doi: 10.3389/fgene.2023.1198203 (PMC10512024; doi:10.3389/fgene.2023.1198203)
Supplement: Supplementary file 10 [file DataSheet1.CSV]

	Insoluble protein abundance
	rep 1	rep 2	rep 3
YFPwt	662.577	3211.406	10479.622
YFPm3	9945.347	11497.271	13547.723
YFPM88Y	5326.296	7309.702	16690.614
YFPP56W	7723.761	8772.501	18192.359
YFPY74L	5286.205	12312.22	8261.045
	rep 1 fold change	rep 2 fold change	rep 3 fold change	Average	SD	SE
YFPwt	1	1	1.000000191	1.000000064	1.10185E-07	6.36155E-08
YFPm3	15.01009996	3.580136239	1.292768536	6.627668244	7.348937599	4.242911101
YFPM88Y	8.038757759	2.276168756	1.592673589	3.969200035	3.540870863	2.044322746
YFPP56W	11.6571523	2.731669867	1.735975064	5.37493241	5.463292697	3.15423351
YFPY74L	7.978250075	3.833903281	0.788296236	4.200149864	3.608941877	2.083623564
	Average	SE
wt	1.000000064	6.36155E-08
M88Y	3.969200035	2.044322746
P56W	5.37493241	3.15423351
Y74L	4.200149864	2.083623564
m3	6.627668244	4.242911101
