# Supplementary material for: Intra-FCY1: a novel system to identify mutations that cause protein misfolding
Source: Front Genet. 2023 Sep 6;14:1198203. doi: 10.3389/fgene.2023.1198203 (PMC10512024; doi:10.3389/fgene.2023.1198203)
Supplement: Supplementary file 11 [file DataSheet2.CSV]

Source	RoiID	ROIArea	ColocPearson_12	ColocMander_12	ColocPearson_13	ColocMander_13	ColocPearson_23	ColocMander_23
11092022_ALL_pW5_ER3.nd2	1	120.23	0.910328	0.957211	0.159068	0.723956	0.056531	0.704994
11092022_ALL_pW5_ER3.nd2	2	93.71	0.972223	0.986336	-0.043464	0.748619	-0.056455	0.706245
11092022_ALL_pW5_ER3.nd2	3	104.87	0.922831	0.972382	0.197945	0.807153	0.206448	0.792747
11092022_ALL_pW5_ER3.nd2	4	74.72	0.939787	0.971827	-0.25655	0.648713	-0.099955	0.701168
11092022_ALL_pW5_ER3.nd2	5	53.74	0.953637	0.982685	-0.233194	0.766405	-0.267971	0.726107
11092022_ALL_pW5_ER2.nd2	1	109.17	0.954804	0.979908	0.068985	0.727312	0.133661	0.763691
11092022_ALL_pW5_ER2.nd2	2	47.19	0.937406	0.979806	0.429983	0.860073	0.377422	0.847434
11092022_ALL_pW5_ER2.nd2	3	85.51	0.96241	0.979206	-0.173869	0.687526	-0.077112	0.653999
11092022_ALL_pW5_ER2.nd2	4	48.53	0.984011	0.991621	0.247903	0.841388	0.244436	0.801863
11092022_ALL_pW5_ER2.nd2	5	51.09	0.939145	0.97549	0.013991	0.770918	-0.163138	0.719077
		average:	0.9476582
		standard deviation	0.022308073
11092022_ALL_pWF5_ER2.nd2	1	92.77	0.583212	0.84034	0.003147	0.713591	-0.006176	0.819762
11092022_ALL_pWF5_ER2.nd2	2	48.8	0.770105	0.921498	0.080922	0.809219	0.160805	0.800749
11092022_ALL_pWF5_ER2.nd2	3	38.82	0.817336	0.948203	-0.062329	0.809585	0.067117	0.818956
11092022_ALL_pWF5_ER2.nd2	4	104.26	0.851292	0.925695	-0.074655	0.655261	-0.043887	0.727804
11092022_ALL_pWF5_ER2.nd2	5	34.38	0.863434	0.954636	-0.010363	0.781088	0.07047	0.817057
11092022_ALL_pWF5_ER4.nd2	1	39.32	0.661811	0.899272	0.03399	0.787544	0.36995	0.903054
11092022_ALL_pWF5_ER4.nd2	2	33.27	0.447351	0.848265	0.094365	0.795069	0.05256	0.882958
11092022_ALL_pWF5_ER4.nd2	3	21.85	0.81817	0.954492	0.19662	0.854598	0.200714	0.913223
11092022_ALL_pWF5_ER4.nd2	4	39.93	0.833459	0.943774	0.093653	0.789159	-0.049748	0.8398
11092022_ALL_pWF5_ER4.nd2	5	44.57	0.795472	0.95319	0.183254	0.848026	0.376626	0.91835
		average:	0.7441642
		standard deviation	0.136868686
